# Supplementary material for: Induction of labor after one previous Cesarean section in women with an unfavorable cervix: A retrospective cohort study
Source: PLoS One. 2018 Jul 2;13(7):e0200024. doi: 10.1371/journal.pone.0200024 (PMC6028115; doi:10.1371/journal.pone.0200024)
Supplement: S1 Dataset — (XLSX) [file pone.0200024.s001.xlsx]

## Sheet: Blad1
studynumber	Rupture yes/no	Method of inducion, MP= Minprostin, bard= balloon catheter, cyto= cytotec
1	0	bard
2	1	bard
3	0	bard
4	0	Cytotec
5	0	bard
6	0	MP1mg
7	1	Cytotec
8	0	Cytotec
9	0	bard
10	0	Cytotec
11	0	bard
12	0	Cyto
13	0	MP1mg
14	0	MP1mg
15	0	bard
16	0	bard
17	0	MP1mg
18	0	bard
19	1	bard
20	0	bard
21	0	bard
22	0	bard
23	0	bard
24	0	cytotec
25	0	bard
26	0	MP2mg
27	0	bard
28	0	Cyto
29	0	bard
30	0	MP2mg
31	0	cytotec
32	0	Cytotec
33	0	MP2mg
34	0	MP2mg
35	0	Mp2mg
36	0	bard
37	0	MP1mg
38	0	Cytotec
39	0	bard
40	0	Cyto
41	0	MP2mg
42	0	Cytotec
43	0	Cytotec
44	0	MP2mg
45	0	bard
46	0	MP2mg
47	0	MP2mg
48	0	MP2mg
49	0	bard
50	0	bard
51	0	MP2mg
52	0	bard
53	0	MP2mg
54	0	bard
55	0	MP1mg
56	0	Cytotec
57	0	Cytotec
58	0	Cyto
59	0	bard
60	0	Cytotec
61	0	bard
62	0	MP2mg
63	1	MP2mg
64	0	bard
65	0	MP2mg
66	0	MP2mg
67	0	MP2mg
68	0	Mp2mg
69	1	MP1mg
70	0	MP2mg
71	0	bard
72	0	bard
73	0	bard
74	0	Cytotec
75	0	cytotec
76	0	Cytotec
77	0	cytotec
78	0	MP2mg
79	0	MP2mg
80	0	MP2mg
81	0	bard
82	0	bard
83	0	bard
84	0	Cytotec
85	0	bard
86	0	bard
87	0	bard
88	0	MP2mg
89	0	Cytotec
90	0	MP1mg
91	0	bard
92	0	MP2mg
93	0	MP2mg
94	0	Cytotec
95	0	Cytotec
96	0	MP1mg
97	0	Cyto
98	0	Cytotec
99	0	bard
100	0	MP2mg
101	0	bard
102	0	MP1mg
103	0	bard
104	0	MP2mg
105	0	Mp1mg
106	0	bard
107	0	Cytotec
108	0	cytotec
109	0	Cyto
110	0	Cyto
111	0	MP2mg
112	0	Cytotec
113	0	Cytotec
114	0	bard
115	0	bard
116	0	bard
117	0	bard
118	0	bard
119	0	cytotec
120	0	bard
121	0	MP1mg
122	0	bard
123	0	bard
124	0	bard
125	0	bard
126	0	cytotec
127	0	MP2mg
128	1	bard
129	0	MP2mg
130	0	bard
131	0	MP1mg
132	0	bard
133	0	bard
134	0	bard
135	0	MP1mg
136	0	Cytotec
137	0	cytotec
138	0	bard
139	0	bard
140	0	MP2mg
141	0	bard
142	0	bard
143	0	bard
144	0	bard
145	0	bard
146	0	MP2mg
147	0	bard
148	0	bard
149	0	bard
150	0	MP2mg
151	0	MP2mg
152	0	MP2mg
153	0	bard
154	0	Cyto
155	0	cytotec
156	1	Cytotec
157	0	MP2mg
158	0	MP2mg
159	1	MP2mg
160	0	MP1mg
161	0	MP2mg
162	0	bard
163	0	bard
164	0	MP2mg
165	0	MP2mg
166	0	Cytotec2
167	0	bard
168	0	bard
169	0	bard
170	0	MP2mg
171	0	bard
172	0	cytotec
173	0	Cytotec
174	0	Cytotec
175	0	Cyto
176	0	MP2mg
177	0	bard
178	0	cytotec 1
179	0	bard
180	0	bard
181	0	bard
182	0	bard
183	0	Cytotec
184	0	bard
185	0	MP2mg
186	0	MP1mg
187	0	MP1mg
188	0	MP2mg
189	0	MP1mg
190	0	Cytotec
191	0	Cytotec
192	0	bard
193	0	MP1mg
194	0	bard
195	0	bard
196	0	Cytotec
197	0	bard
198	0	MP2mg
199	1	bard
200	0	bard
201	0	bard
202	0	bard
203	0	Cytotec
204	0	Cytotec
205	0	Cytotec
206	0	Cytotec
207	0	Cytotec
208	0	MP2mg
209	0	MP2mg
210	0	bard
211	0	bard
212	0	MP1mg
213	0	MP2mg
214	0	bard
215	0	bard
216	0	bard
217	0	bard
218	0	MP1mg
219	0	bard
220	0	Cytotec
221	0	bard
222	0	Cytotec
223	0	Cytotec
224	0	Cyto
225	0	Cytotec
226	0	Cytotec
227	0	cytotec
228	0	Cytotec
229	0	MP2mg
230	0	MP2mg
231	0	MP2mg
232	0	MP2mg
233	0	bard
234	0	bard
235	0	bard
236	0	bard
237	0	MP1mg
238	0	Cyto
239	0	bard
240	0	bard
241	0	bard
242	0	bard
243	0	bard
244	0	bard
245	0	bard
246	0	bard
247	0	bard
248	0	bard
249	0	cytotec
250	0	Cyto
251	0	MP2mg
252	0	bard
253	0	MP1mg
254	0	bard
255	1	bard
256	0	bard
257	0	bard
258	0	Cytotec
259	0	cytotec
260	0	cytotec
261	0	Cyto
262	0	Cytotec
263	0	Cytotec
264	0	MP2mg
265	0	MP2mg
266	0	MP2mg
267	0	MP2mg
268	1	MP2mg
269	0	bard
270	0	bard
271	0	bard
272	0	MP2mg
273	0	Cytotec
274	0	MP2mg
275	0	MP2mg
276	0	bard
277	0	bard
278	0	MP1mg
279	0	Cyto
280	0	cytotec
281	0	Cytotec
282	0	Cyto
283	0	Cyto
284	0	cytotec
285	0	bard
286	0	MP2mg
287	0	bard
288	0	bard
289	0	bard
290	0	MP2mg
291	0	bard
292	0	MP2mg
293	0	Cytotec
294	0	bard
295	0	Cytotec
296	0	bard
297	0	bard
298	0	bard
299	0	MP1mg
300	0	MP2mg
301	0	MP 1mg
302	0	MP2mg
303	0	MP2mg
304	0	cytotec
305	0	Cytotec
306	0	MP2mg
307	0	bard
308	0	cytotec
309	0	Mp2mg
310	0	bard
311	0	bard
312	0	bard
313	0	Cytotec
314	0	Cyto
315	0	Cytotec
316	0	Cytotec
317	0	bard
318	0	bard
319	0	Cytotec
320	0	MP2mg
321	0	MP2mg
322	0	MP2mg
323	0	MP2mg
324	0	bard
325	0	bard
326	0	bard
327	0	MP1mg
328	0	MP1mg
329	0	bard
330	0	MP1mg
331	0	MP1mg
332	0	Cyto
333	0	Cytotec
334	0	bard
335	0	bard
336	0	Cytotec
337	0	Cytotec
338	0	Cyto
339	0	cytotec
340	0	cytotec
341	0	Cyto
342	0	Cytotec
343	0	Cytotec
344	0	Cytotec
345	0	Cytotec
346	0	Cyto
347	1	MP2mg
348	0	MP2mg
349	0	bard
350	0	MP2mg
351	0	cytotec
352	0	MP2mg
353	0	MP2mg
354	0	bard
355	0	bard
356	0	bard
357	0	MP1mg
358	0	MP1mg
359	0	bard
360	0	MP 2mg
361	1	MP1mg
362	0	bard
363	0	bard
364	0	MP2mg
365	0	MP1mg
366	0	bard
367	0	Cytotec
368	0	Cytotec
369	0	bard
370	0	Cytotec
371	0	bard
372	0	MP1mg
373	0	cytotec
374	0	bard
375	0	cytotec
376	0	Cytotec
377	0	cytotec
378	0	Cyto
379	0	MP2mg
380	0	bard
381	0	MP2mg
382	0	MP2mg
383	0	bard
384	0	MP2mg
385	0	MP2mg
386	1	MP2mg
387	0	bard
388	0	bard
389	0	Cyto
390	0	MP2mg
391	0	bard
392	0	bard
393	0	Cytotec
394	0	Cytotec
395	0	Cytotec
396	0	cytotec
397	0	Cytotec
398	0	cytotec
399	0	cytotec
400	0	cytotec
401	0	bard
402	0	bard
403	0	bard
404	0	bard
405	0	bard
406	0	bard
407	0	bard
408	0	Cyto 1dos
409	0	MP2mg
410	0	MP2mg
411	0	MP2mg
412	0	MP2mg
413	0	bard
414	0	bard
415	0	bard
416	0	bard
417	0	bard
418	0	bard
419	0	bard
420	0	bard
421	0	bard
422	0	bard
423	0	MP1mg
424	0	bard
425	0	MP 1mg
426	0	MP1mg
427	0	bard
428	0	bard
429	0	MP1mg
430	0	bard
431	0	Mp2mg
432	0	MP2mg
433	0	MP2mg
434	0	bard
435	0	bard
436	0	bard
437	0	bard
438	0	Mp1mg
439	0	MP2mg
440	0	cytotec
441	0	Cytotec
442	0	Cytotec
443	0	Cytotec1
444	0	Cytotec
445	0	bard
446	0	MP2mg
447	0	bard
448	0	bard
449	0	bard
450	0	bard
451	1	MP2mg
452	0	MP2mg
453	0	Cyto
454	0	Cyto
455	1	Cytotec
456	0	Cytotec
457	0	Cytotec
458	0	Cytotec
459	0	MP2mg
460	0	MP2mg
461	0	bard
462	0	bard
463	0	bard
464	0	bard
465	0	MP1mg
466	0	MP1mg
467	0	bard
468	0	bard
469	0	bard
470	0	Cytotec
471	0	Cytotec
472	0	bard
473	0	MP2mg
474	0	MP2mg
475	0	bard
476	0	bard
477	0	MP2mg
478	1	MP2mg
479	0	bard
480	1	bard
481	0	MP2mg
482	0	Cyto
483	0	cytotec
484	0	Cytotec
485	0	cytotec
486	0	Cyto
487	0	cytotec
488	0	Cytotec
489	0	cytotec
490	0	Cytotec
491	0	Cytotec
492	0	Cytotec
493	0	cytotec
494	0	Cytotec
495	0	Cytotec
496	0	Cyto
497	0	Cytotec
498	0	MP2mg
499	0	bard
500	0	MP2mg
501	0	bard
502	0	bard
503	0	MP2mg
504	0	bard
505	0	bard
506	0	MP2mg
507	0	bard
508	0	MP2mg
509	0	Cyto1
510	0	baard
511	0	bard
512	0	bard
513	0	bard
514	0	MP2mg
515	0	MP1mg
516	0	MP2mg
517	0	MP1mg
518	0	MP1mg
519	0	Bard
520	0	MP2mg
521	0	bard
522	0	MP1mg
523	0	Cytotec
524	0	Cytotec
525	0	bard
526	0	bard
527	0	Cytotec
528	0	Cytotec
529	0	Cytotec
530	0	MP2mg
531	0	Mp1mg
532	0	bard
533	0	MP2mg
534	0	bard
535	0	cytotec
536	0	Cytotec
537	0	Cytotec
538	0	Cytotec
539	0	Cytotec
540	0	Mp2mg
541	0	bard
542	1	MP2mg
543	0	MP2mg
544	0	bard
545	0	MP2mg
546	0	MP1mg
547	0	MP1mg
548	0	bard
549	0	MP1mg
550	0	bard
551	0	MP1mg
552	0	bard
553	0	MP2mg
554	0	bard
555	0	bard
556	0	bard
557	0	Cyto
558	0	Cytotec
559	0	Cytotec
560	0	cytotec
561	0	Cytotec
562	0	Cytotec
563	0	cytotec
564	0	cytotec
565	0	Cyto
566	0	Cytotec
567	0	Cytotec
568	0	MP2mg
569	0	bard
570	0	MP2mg
571	0	bard
572	0	MP2mg
573	0	bard
574	0	MP2mg
575	0	bard
576	0	bard
577	0	bard
578	0	bard
579	0	bard
580	0	bard
581	0	bard
582	0	bard
583	0	bard
584	0	bard
585	0	Mp1mg
586	0	MP1mg
587	0	MP1mg
588	0	MP2mg
589	0	MP 2mg
590	0	bard
591	0	bard
592	0	bard
593	0	Mp1mg
594	0	Cytotec
595	0	Cyto
596	0	bard
597	0	bard
598	0	Cyto
599	0	Cytotec
600	0	MP1mg
601	0	MP1mg
602	0	bard
603	0	Cytotec
604	0	Cytotec
605	0	cytotec
606	1	cytotec4
607	0	cytotec
608	0	cytotec
609	0	cytotec
610	0	Cytotec
611	0	Cytotec
612	0	Cyto
613	0	MP2mg
614	0	bard
615	0	bard
616	0	MP2mg
617	0	MP2mg
618	0	MP2mg
619	0	bard
620	0	bard
621	1	MP1mg
622	0	MP1mg
623	0	MP1mg
624	0	MP1mg
625	0	MP2mg
626	0	MP1mg
627	1	bard
628	0	Cytotec
629	0	MP2mg
630	0	bard
631	0	Cytotec
632	0	cytotec
633	0	Cytotec
634	0	Cyto
635	0	Cytotec
636	0	Cytotec
637	0	cytotec
638	0	Cytotec
639	0	Cytotec
640	0	Cyto
641	0	Cytotec
642	0	bard
643	0	Cytotec
644	0	Cytotec
645	0	MP2mg
646	0	BARD
647	0	bard
648	0	bard
649	0	bard
650	0	bard
651	0	bard
652	0	bard
653	0	bard
654	0	bard
655	0	bard
656	0	bard
657	0	bard
658	0	MP2mg
659	0	MP2mg
660	0	bard
661	0	bard
662	0	bard
663	0	MP2mg
664	0	bard
665	0	bard
666	1	Cytotec
667	0	bard
668	0	Cytotec
669	0	cytotec
670	0	Cytotec
671	0	bard
672	0	MP2mg
673	0	MP2mg
674	0	Cytotec
675	0	Cytotec
676	0	Cytotec
677	0	Cytotec
678	0	Cytotec
679	0	cytotec
680	0	Cytotec
681	1	cytotec4
682	0	Cytotec
683	0	Cytotec
684	0	Cyto
685	0	MP2mg
686	0	MP2mg
687	0	bard
688	0	MP2mg
689	0	bard
690	0	bard
691	0	MP1mg
692	0	MP2mg
693	0	MP2mg
694	0	bard
695	0	MP2mg
696	0	MP1mg
697	0	Cytotec
698	0	bard
699	0	MP1mg
700	0	Cyto
701	0	Cytotec
702	0	Cytotec
703	0	cytotec
704	0	Cyto
705	0	Cytotec
706	0	cytotec
707	0	Cytotec
708	0	Cyto
709	0	Cytotec
710	0	MP2mg
711	0	MP2mg
712	0	Cytotec1
713	0	MP2mg
714	0	MP2mg
715	0	MP 2mg
716	0	MP2mg
717	0	bard
718	0	bard
719	0	MP2mg
720	0	bard
721	0	bard
722	0	bard
723	0	bard
724	0	MP2mg
725	0	bard
726	0	MP1mg
727	0	MP2mg
728	0	bard
729	0	MP1mg
730	0	bard
731	0	bard
732	0	MP2mg
733	0	bard
734	0	bard
735	0	cytotec
736	0	cytotec
737	0	bard
738	0	bard
739	0	MP2mg
740	0	bard
741	0	bard
742	0	Cytotec
743	0	cytotec
744	0	Cytotec
745	0	Cytotec
746	0	Cyto
747	0	Cytotec
748	0	bard
749	0	bard
750	0	MP2mg
751	0	MP2mg
752	0	bard
753	0	MP2mg
754	0	MP2mg
755	0	bard
756	0	bard
757	0	MP1mg
758	0	MP1mg
759	0	MP1mg
760	0	bard
761	0	cytotec
762	0	Cytotec
763	0	MP2mg
764	0	MP1mg
765	0	Cytotec
766	0	cytotec
767	0	Cyto
768	0	cytotec
769	0	Cytotec
770	0	Cytotec
771	0	Cytotec
772	0	cytotec
773	0	MP2mg
774	0	MP2mg
775	0	MP2mg
776	0	bard
777	0	MP2mg
778	0	bard
779	0	bard
780	0	MP2mg
781	0	MP1mg
782	0	MP1mg
783	0	MP1mg
784	0	MP1mg
785	0	Cytotec
786	0	bard
787	0	Cyto
788	0	Cytotec
789	0	MP2mg
790	0	MP
791	0	Cytotec
792	0	Cytotec
793	0	Cytotec
794	0	cytotec
795	0	Cytotec
796	0	cytotec
797	0	MP2mg
798	0	bard
799	0	bard
800	0	bard
801	0	MP1mg
802	0	MP2mg
803	0	MP1mg
804	1	MP1mg
805	0	MP1mg
806	0	bard
807	0	MP1mg
808	0	Cytotec
809	0	cytotec
810	0	Cytotec
811	0	Cytotec
812	0	Cytotec
813	0	Cytotec
814	0	Cytotec
815	0	Cyto
816	0	Cytotec
817	0	bard
818	0	MP2mg
819	0	MP2mg
820	0	bard
821	0	bard
822	0	bard
823	0	bard
824	0	MP1mg
825	0	bard
826	0	MP1mg
827	0	MP1mg
828	0	bard
829	0	bard
830	0	MP1mg
831	0	bard
832	0	bard
833	0	bard
834	0	Cyto
835	0	bard
836	0	MP2mg
837	0	MP2mg
838	0	bard
839	0	MP2mg
840	0	MP2mg
841	0	Cytotec
842	0	Cytotec
843	0	Cyto
844	0	cytotec
845	0	Cyto
846	0	MP2mg
847	0	bard
848	0	bard
849	0	MP1mg
850	0	bard
851	0	MP1mg
852	0	Cyto
853	0	Cytotec
854	0	Cytotec
855	0	MP1mg
856	0	Cytotec
857	0	bard
858	0	bard
859	0	cytotec
860	0	MP2mg
861	0	bard
862	0	Cytotec
863	0	Cytotec
864	0	cytotec
865	0	Cyto
866	0	Cytotec
867	0	cytotec
868	0	MP2mg
869	0	bard
870	0	bard
871	1	MP1mg
872	0	MP2mg
873	0	Cytotec
874	0	bard
875	0	Cyto
876	0	bard
877	0	MP2mg
878	0	MP1mg
879	0	bard
880	0	Cyto
881	0	Cyto
882	0	MP2mg
883	0	MP2mg
884	0	bard
885	0	bard
886	0	bard
887	0	Mp1mg
888	0	Cytotec
889	0	MP2mg
890	0	bard
891	0	Cytotec
892	0	Cyto
893	0	Cytotec2
894	0	MP1mg
895	0	bard
896	0	MP2mg
897	0	Cytotec
898	0	Cytotec
899	0	MP2mg
900	0	cytotec
901	0	bard
902	1	MP2mg
903	0	Mp1mg
904	0	MP2mg
905	0	MP2mg
906	0	Cytotec
907	0	Cyto
908	0	bard
909	0	Cytotec
910	0	Cytotec
